# Supplementary material for: The genome of Citrus australasica reveals disease resistance and other species specific genes
Source: BMC Plant Biol. 2024 Apr 10;24:260. doi: 10.1186/s12870-024-04988-8 (PMC11005238; doi:10.1186/s12870-024-04988-8)
Supplement: Supplementary file 2 — Supplementary Material 2 [file 12870_2024_4988_MOESM2_ESM.xlsx]

## Sheet: Table S1
	Table S1 Names, colour of fruit skin and juice vesicles, and tree characteristics of five C. australasica cultivars
	Cultivar	Name of the cultivar	Colour of fruit skin and juice vesicles	Tree characteristics
	C. australasica cv 1	N/A	Green skin, yellow vesicle	Medium size, medium degree of seediness
	C. australasica cv 2	Rainbow	Red/yellow warty skin, pink/clear vesicles	Taller, more stretched size, high degree of seediness
	C. australasica cv 3	Red Champagne	Red skin, pink/red vesicles	Medium size, medium degree of seediness
	C. australasica cv 4	Red Finger lime	Dark red/green skin, pink/red vesicles	Medium size, medium seediness, late flowering
	C. australasica cv 5	Ricks Red	Red skin, pink/red vesicles	Medium size, medium degree of seediness

## Sheet: Table S2
		Table S2 Different scaffolding options for Hi-C integrated contig assemblies with Hi-C data
	(a) Bowtie2 + SALSA
	C. australis Chr and sizes in Mb	C. australasica scaffolds, corresponding contigs	Sizes of the scaffolds of C. australasica (Mb)	Terminal region 1	Terminal region 2	BUSCO (%)
	Chr1 (31.3)	SC6 (ptg11)	31.4	Telomere	Telomere	99.1
	Chr2 (32)	SC3 (ptg5)	35	Telomere	Telomere
	Chr3 (36.3)	SC2 (ptg1)	36.9	Telomere	-
	Chr4 (37.8)	SC8 (ptg7 + ptg49), SC10 (ptg10), SC12 (ptg7)	SC8 (24.6), SC10 (13), SC12 (5.1)	SC12 (Telomere)	SC10 (Telomere)
	Chr5 (48.1)	SC1 (ptg4)	49.5	Telomere	Telomere
	Chr6 (24.8)	SC7 (ptg9)	26.1	-	Telomere
	Chr7 (35.1)	SC5 (ptg13)	33.5	-	Telomere
	Chr8 (36.4)	SC9 (ptg16), SC11 (ptg2)	SC9 (23.7), SC11 (11.5)	SC11 (Telomere)	-
	Chr9 (29.7)	SC4 (ptg6)	34.8	-	-
	(b) Bowtie2 + YaHS
	Chr1 (31.3)	SC6 (ptg11), SC10 (ptg11)	SC6 (22.5), SC10 (8.8)	SC6 (Telomere)	SC10 (Telomere)	99
	Chr2 (32)	SC1 (ptg5 + ptg13)	63.9	-	-
	Chr3 (36.3)	SC3 (ptg1)	41.4	Telomere	-
	Chr4 (37.8)	SC9 (ptg10), SC11 (ptg7 + Ptg49), SC7 (ptg7)	SC9 (10.4), SC7 (20.5), SC11 (3.8)	-	-
	Chr5 (48.1)	SC2 (ptg9 + ptg4), SC8 (ptg4)	SC2 (62), SC8 (13.6)	-	SC8 (Telomere)
	Chr6 (24.8)	SC2 (ptg9 + ptg4)	-62	-	-
	Chr7 (35.1)	SC1 (ptg5 + ptg13)	63.9
	Chr8 (36.4)	SC4 (ptg16 + ptg2)	31.2	-	Telomere
	Chr9 (29.7)	SC5 (ptg6)	30.9	-	-
	(c) Chromap + SALSA
	Chr1 (31.3)	SC7 (ptg11)	31.4	Telomere	Telomere	99
	Chr2 (32)	SC4 (ptg5)	35	Telomere	Telomere
	Chr3 (36.3)	SC2 (ptg1)	36.9	Telomere
	Chr4 (37.8)	SC9 (ptg7 + ptg49), SC10 (ptg10), SC11 (ptg7), SC12 (ptg7 + ptg49)	SC9 (20.7), SC10 (13), SC11 (5.1), SC12 (5)	-	SC10 (Telomere), SC11 (Telomere)
	Chr5 (48.1)	SC1 (ptg4)	49.5	Telomere	Telomere
	Chr6 (24.8)	SC8 (ptg9)	26.1	-	Telomere
	Chr7 (35.1)	SC6 (ptg13)	33.5	-	Telomere
	Chr8 (36.4)	SC3 (ptg16 + ptg2)	35.1	Telomere	Telomere
	Chr9 (29.7)	SC5 (ptg6)	34.8	-	-
	(d) Chromap + YaHS
	Chr1 (31.3)	SC6 (ptg11)	31.4	Telomere	Telomere	99
	Chr2 (32)	SC3 (ptg5)	35	Telomere	Telomere
	Chr3 (36.3)	SC1 (ptg4 + ptg1)	86.4	Telomere (middle)	Telomere
	Chr4 (37.8)	SC8 (ptg7 + ptg49), SC9 (ptg10), SC10 (ptg49 + ptg7)	SC8 (25.9), SC9 (13), SC10 (5)	SC8 (Telomere middle)	SC8 (Telomere), SC9 (Telomere)
	Chr5 (48.1)	SC1	86.4	Telomere (middle)	Telomere
	Chr6 (24.8)	SC7 (ptg9)	26.1	-	Telomere
	Chr7 (35.1)	SC5 (ptg13)	33.5	-	Telomere
	Chr8 (36.4)	SC2 (ptg16 + ptg2)	35.2	Telomere	Telomere
	Chr9 (29.7)	SC4 (ptg6)	34.8	-	-
	(e) BWA + Arima mapping + SALSA
	Chr1 (31.3)	SC7 (ptg11)	31.4	Telomere	Telomere	99
	Chr2 (32)	SC4 (ptg5)	35	Telomere	Telomere
	Chr3 (36.3)	SC2 (ptg1)	36.9	Telomere	-
	Chr4 (37.8)	SC9 (ptg7), SC10 (ptg10), SC11 (ptg49)	43.9	SC9 (5.8S rRNA repeats), SC10 (5.8S rRNA repeats)	SC9 (Telomere repeat + satellite DNA), SC10 (Telomere), SC11 (5.8S rRNA repeats)
	Chr5 (48.1)	SC1 (ptg4)	49.5	Telomere	Telomere
	Chr6 (24.8)	SC8 (ptg9)	26.1	(5.8S, 28S rRNA repeats)	Telomere
	Chr7 (35.1)	SC6 (ptg13)	33.5	-	Telomere
	Chr8 (36.4)	SC3 (ptg16 + ptg2)	35.2	Telomere	Telomere
	Chr9 (29.7)	SC5 (ptg6)	34.8	-	-
	(f) BWA + Arima mapping + YaHS
	Chr1 (31.3)	SC1 (ptg11 + ptg9)	57.4	Telomere	Telomere at the middle	99
	Chr2 (32)	SC5 (ptg5)	35	Telomere	Telomere
	Chr3 (36.3)	SC4 (ptg1)	36.9	Telomere	-
	Chr4 (37.8)	SC3 (ptg7 + ptg10), SC10 (ptg49)	SC3 (38.8), SC10 (4.9)	SC3 (Telomere)	SC3 (Telomere)
	Chr5 (48.1)	SC2 (ptg4)	49.5	Telomere	Telomere
	Chr6 (24.8)	SC1 (ptg 11 + ptg9)	57.4	Telomere	-
	Chr7 (35.1)	SC7 (ptg13)	33	-	Telomere
	Chr8 (36.4)	SC8 (ptg16) + SC9 (ptg2)	SC8 (21.9) + SC9 (11.5)	-	SC9 (Telomere)
	Chr9 (29.7)	SC6 (ptg6)	34.3	-	-
	(g) BWA + Arima mapping + pin_hic
	Chr1 (31.3)	u8906 (ptg11)	31.4	Telomere	Telomere	99
	Chr2 (32)	u8900 (ptg 5)	35	Telomere	Telomere
	Chr3 (36.3)	u8896 (ptg1)	36.9	-	Telomere
	Chr4 (37.8)	u8905 (ptg10), u8944 (ptg49), u8902 (ptg7)	u8905 (13), u8944 (5), u8902 (25.9)	u8905 (Telomere)	u8902 (Telomere)
	Chr5 (48.1)	u8899 (ptg4)	u8899 (49.5)	Telomere	Telomere
	Chr6 (24.8)	u8904 (ptg9)	u8904 (26.1)	Telomere	-
	Chr7 (35.1)	u8908 (ptg13)	u8908 (33.5)	Telomere	-
	Chr8 (36.4)	u8911 (ptg16), u8897 (ptg2)	u8911 (23.7), u8897 (11.5)	u8911 (Telomere)	u8897 (Telomere)
	Chr9 (29.7)	u8901 (ptg6)	34.8	-	-

## Sheet: Table S3
	Table S3 Pseudochromosome contents and the characteristics of their terminal regions of collapsed assembly and two haplotypes
	Type of assembly	Pseudo chromosome	Scaffold (SC) / contigs (*tg)	Terminal regions (telomere / satellite DNA / rRNA gene repeats)		Assignment of contigs
				1st terminal	2nd terminal
	Collapsed	1	SC7 (ptg11)	telomere	telomere	Hi-C
	Collapsed	2	SC4 (ptg5)	telomere	telomere	Hi-C
	Collapsed	3	SC2 (ptg1)	telomere (few telomeric repeats intermittently)	-	Hi-C
	Collapsed	4	ptg7 + ptg10 + ptg49	SC9 (5.8S rRNA), SC10 (5.8S rRNA), SC11 (partial mRNA seq)	SC9 (telomeric repeat + satellite DNA), SC10 (telomere, SC11 (5.8S rRNA)	Manual joining based on the reference genome C. australis
	Collapsed	5	SC1 (ptg4)	telomere	telomere	Hi-C
	Collapsed	6	SC8 (ptg9)	5.8S, 28S rRNA	telomere	Hi-C
	Collapsed	7	SC6 (ptg13)	-	telomere	Hi-C
	Collapsed	8	SC3 (ptg16 + ptg2)	telomere	telomere	Hi-C
	Collapsed	9	SC5 (ptg6)	satellite DNA	satellite DNA	Hi-C
	hap1	1	SC5 (h1tg11)	telomere	telomere	Hi-C
	hap1	2	SC3 (h1tg5 + h1tg16)	-	telomere	Hi-C
	hap1	3	SC1 (h1tg1)	-	telomere	Hi-C
	hap1	4	h1tg18 + h1tg53 + h1tg9	h1tg18 (satellite DNA), h1tg53 (mRNA seq), h1tg9 (mRNA seq)	h1tg18 (5.8S rRNA), h1tg53 (5.8S rRNA), h1tg9 (telomere)	Manual joining based on collapsed genome
	hap1	5	h1tg4 + h1tg2	h1tg4 (telomere) + h1tg2 (telomere)	-	Manual joining based on collapsed genome
	hap1	6	SC7 (h1tg3)	5.8S rRNA	telomere	Hi-C
	hap1	7	SC2 (h1tg8)	telomere		Hi-C
	hap1	8	h1tg6 + h1tg14	h1tg6 (telomere) + h1tg14 (telomere)	h1tg6 (5.8S rRNA) + h1tg14 (5.8S rRNA)	Manual joining based on collapsed genome
	hap1	9	SC6 (h1tg7)	satellite DNA	satellite DNA	Hi-C
	hap2	1	SC6 (h2tg5)	-	telomere	Hi-C
	hap2	2	SC4 (h2tg4)	telomere	telomere	Hi-C
	hap2	3	SC3 (h2tg8)	-	telomere	Hi-C
	hap2	4	h2tg6 + h2tg10	-	h2tg6 (telomere	Manual joining based on collapsed genome
	hap2	5	SC1 (h2tg7)	telomere	telomere	Hi-C
	hap2	6	SC8 (h2tg24 + h2tg9 + h2tg20)	telomere	5.8S rRNA	Hi-C
	hap2	7	SC2 (h2tg12)	Satellite DNA	telomere	Hi-C
	hap2	8	h2tg11 + h2tg1)	H2tg11 (5.8S rRNA) + h2tg1 (telomere)	H2tg1 (5.8S rRNA)	Manual joining based on collapsed genome
	hap2	9	SC7 (h2tg3)	ncRNA/satellite DNA)	Satellite DNA	Hi-C
	*tg (collapsed contigs = ptg, hap1 contigs = h1tg, hap2 contigs = h2tg). hap1 – haplotype 1, hap2 – haplotype 2. Scaffolds were generated by BWA aligner + Arima mapping + SALSA scaffolding pipeline as described in Methodology. All the scaffolds were manually checked for telomeres at their terminal regions and corrected manually if they were joined in wrong orientation. The manual curation for the…

## Sheet: Table S4
	Table S4 Contiguity and completeness of two C. australasica contig level assemblies generated by Hifiasm
	Options in Hifiasm	Type of reads used	Type of assembly	Assembly contiguity					Assembly completeness (%)
				Number of contigs	Total length (Mb)	Largest contig (Mb)	N50 (Mb)	L50	Complete BUSCOs	Complete & single-copy BUSCOs	Complete & duplicated BUSCOs	Fragmented BUSCOs	Missing BUSCOs
	Hifi reads in default	Hifi reads	Collapsed	1569	407	50	31.7	6	99.3	98.8	0.5	0.5	0.2
	Hi-C integrated assembly	Hifi reads + Hi-C reads	Collapsed	2224	436	50	31.4	6	99.1	97.9	1.2	0.5	0.4
			hap1	1964	415	37	26.1	7	99.1	97.9	1.2	0.5	0.4
			hap2	973	375	49	30	6	99.1	98.4	0.7	0.5	0.4

## Sheet: Table S5
	Table S5 Contiguity and completeness of C. australasica scaffold level collapsed assembly generated by Hi-C data using BWA+Arima mapping+SALSA
	Options in Hifiasm	Type of reads used	Type of assembly	Assembly contiguity					Assembly completeness (%)
				Number of scaffolds	Total length (Mb)	Largest scaffold (Mb)	N50 (Mb)	L50	Complete BUSCOs	Complete & single-copy BUSCOs	Complete & duplicated BUSCOs	Fragmented BUSCOs	Missing BUSCOs
	Hi-C integrated assembly	Hifi reads + Hi-C reads	Collapsed	2208	436	50	33.5	6	99.1	97.9	1.2	0.5	0.4
			Collapsed	11	326	50	35.2	5	99.1	98.1	0.9	0.5	0.5

## Sheet: Table S6
	Table S6 Repeat elements identified in the collapsed genome of C. australasica
	Type of repeat	Number of elements	Length occupied (bp)	Percentage of sequence (%)
	Retroelements	47356	60210488	17.49
	SINEs:	53	4264	0
	Penelope:	0	0	0
	LINEs:	6690	5122169	1.49
	CRE/SLACS	0	0	0
	L2/CR1/Rex	0	0	0
	R1/LOA/Jockey	138	42611	0.01
	R2/R4/NeSL	0	0	0
	RTE/Bov-B	0	0	0
	L1/CIN4	6552	5079558	1.48
	LTR elements	40613	55084055	16
	BEL/Pao	338	193069	0.06
	Ty1/Copia	19768	23394520	6.79
	Gypsy/DIRS1	14581	23336950	6.78
	Retroviral	0	0	0
	DNA transposons	17258	9096598	2.64
	hobo-Activator	7524	2788744	0.81
	Tc1-IS630-Pogo	582	114055	0.03
	En-Spm	0	0	0
	MULE-MuDR	6036	4189182	1.22
	PiggyBac	0	0	0
	Tourist/Harbinger	896	456461	0.13
	Other (Mirage, P-element, Transib)	0	0	0
	Rolling-circles	2208	1441715	0.42
	Unclassified	228945	118633490	34.46
	Total interspersed repeats		187940576	54.59
	Small RNA	413	2303160	0.67
	Satellites	1896	1336127	0.39
	Simple repeats	77395	3350100	0.97
	Low complexity	14902	698739	0.2
	Small RNA	413	2303160	0.67

## Sheet: Table S7
	Table S7 The total size, number of genes, and CDS deduced in 9 pseudochromosomes and in the whole nuclear genome including unplaced scaffolds in the collapsed assembly and two haplotypes
		collapsed genome		hap1 genome		hap2 genome
		9 chr	9 chr + 8 unplaced scaffolds	9 chr	9 chr + 19 unplaced scaffolds	9 chr	9 chr + 10 unplaced scaffolds
	Number of genes	36597	41304	30050	35305	34139	36771
	Number of CDS	41219	41304	34314	39651	38871	41516
	Total size (Mb)	326.3	41304	304.1	321.1	310.1	323.2

## Sheet: Table S8
	Table S8 The 92 unique genes related to plant-pathogen interactions in C. australasica and their functional characterization
	Gene	Size of the CDS	Function of the genes	GO IDs	GO names	Enzyme codes	Enzyme names	Interpro IDs	Interpro GO names
	g282.t1	378	GAY63285.1hypothetical protein CUMW_224340	P:GO:0006952; P:GO:0007165; F:GO:0043531; C:GO:0005886	P:defense response; P:signal transduction; F:ADP binding; C:plasma membrane			IPR027417 (G3DSA:3.40.50.GENE3D); IPR002182 (PFAM); IPR027417 (SUPERFAMILY)	F:ADP binding
	g283.t1	768	XP_052287353.1disease resistance protein SUMM2-like	P:GO:0006952; P:GO:0007165; C:GO:0005886	P:defense response; P:signal transduction; C:plasma membrane			IPR032675 (G3DSA:3.80.10.GENE3D); IPR032675 (G3DSA:3.80.10.GENE3D); PTHR47186 (PANTHER); SSF52058 (SUPERFAMILY)	no GO terms
	g997.t1	957	XP_006427606.1probable disease resistance protein At1g61300	P:GO:0098542; F:GO:0005524; F:GO:0043531	P:defense response to other organism; F:ATP binding; F:ADP binding			PR00364 (PRINTS); G3DSA:3.40.50.300:FF:001091 (FUNFAM); IPR002182 (PFAM); IPR027417 (G3DSA:3.40.50.GENE3D); PTHR33463 (PANTHER); IPR027417 (SUPERFAMILY)	F:ADP binding
	g998.t1	1083	XP_052300193.1probable disease resistance protein At4g27220 isoform X2	P:GO:0098542; F:GO:0005524; F:GO:0043531	P:defense response to other organism; F:ATP binding; F:ADP binding			PR00364 (PRINTS); G3DSA:3.40.50.300:FF:001091 (FUNFAM); IPR027417 (G3DSA:3.40.50.GENE3D); IPR042197 (G3DSA:1.10.8.GENE3D); IPR002182 (PFAM); PTHR33463 (PANTHER); IPR027417 (SUPERFAMILY)	F:ADP binding
	g1000.t1	882	GAY64150.1hypothetical protein CUMW_231390	P:GO:0006952; F:GO:0005524; F:GO:0043531	P:defense response; F:ATP binding; F:ADP binding			PR00364 (PRINTS); G3DSA:3.40.50.300:FF:001091 (FUNFAM); IPR027417 (G3DSA:3.40.50.GENE3D); IPR002182 (PFAM); PTHR33463 (PANTHER); IPR027417 (SUPERFAMILY)	F:ADP binding
	g1005.t1	378	GAY64150.1hypothetical protein CUMW_231390	P:GO:0006952; F:GO:0005524; F:GO:0043531	P:defense response; F:ATP binding; F:ADP binding			no IPS match	no IPS match
	g1011.t1	888	GAY64150.1hypothetical protein CUMW_231390	P:GO:0006952; F:GO:0005524; F:GO:0043531	P:defense response; F:ATP binding; F:ADP binding			PR00364 (PRINTS); G3DSA:3.40.50.300:FF:001091 (FUNFAM); IPR027417 (G3DSA:3.40.50.GENE3D); IPR002182 (PFAM); PTHR33463 (PANTHER); IPR027417 (SUPERFAMILY)	F:ADP binding
	g1012.t1	963	XP_006427606.1probable disease resistance protein At1g61300	P:GO:0098542; F:GO:0005524; F:GO:0043531	P:defense response to other organism; F:ATP binding; F:ADP binding			PR00364 (PRINTS); G3DSA:3.40.50.300:FF:001091 (FUNFAM); IPR042197 (G3DSA:1.10.8.GENE3D); IPR002182 (PFAM); IPR027417 (G3DSA:3.40.50.GENE3D); PTHR33463 (PANTHER); IPR027417 (SUPERFAMILY)	F:ADP binding
	g1013.t1	1083	XP_052300193.1probable disease resistance protein At4g27220 isoform X2	P:GO:0098542; F:GO:0005524; F:GO:0043531	P:defense response to other organism; F:ATP binding; F:ADP binding			PR00364 (PRINTS); G3DSA:3.40.50.300:FF:001091 (FUNFAM); IPR027417 (G3DSA:3.40.50.GENE3D); IPR002182 (PFAM); IPR042197 (G3DSA:1.10.8.GENE3D); PTHR33463 (PANTHER); IPR027417 (SUPERFAMILY)	F:ADP binding
	g1023.t1	756	GAY64150.1hypothetical protein CUMW_231390	F:GO:0043531	F:ADP binding			IPR027417 (G3DSA:3.40.50.GENE3D); IPR002182 (PFAM); PTHR33463 (PANTHER)	F:ADP binding
	g1129.t1	1320	KDO47427.1hypothetical protein CISIN_1g0098681mg, partial	P:GO:0006641; P:GO:0016310; P:GO:0019563; P:GO:0046167; F:GO:0004370; F:GO:0005524; C:GO:0005739; C:GO:0016020	P:triglyceride metabolic process; P:phosphorylation; P:glycerol catabolic process; P:glycerol-3-phosphate biosynthetic process; F:glycerol kinase activity; F:ATP binding; C:mitochondrion; C:membrane	EC:2.7.1; EC:2.7; EC:2; EC:2.7.1.30	Transferring phosphorus-containing groups; Transferring phosphorus-containing groups; Transferases; Glycerol kinase	G3DSA:3.30.420.40:FF:000007 (FUNFAM); G3DSA:3.30.420.40 (GENE3D); IPR000577 (PIRSF); IPR018485 (PFAM); IPR018484 (PFAM); G3DSA:3.30.420.40 (GENE3D); PTHR10196 (PANTHER); IPR043129 (SUPERFAMILY); IPR043129 (SUPERFAMILY)	P:carbohydrate metabolic process; P:alcohol metabolic process; P:glycerol-3-phosphate metabolic process; P:lipid metabolic process; P:neutral lipid metabolic process; P:acylglycerol metabolic process; P:triglyceride metabolic process; P:phosphorus metabolic process; P:phosphate-containing compound metabolic process; P:metabolic process; P:biosynthetic process; P:cellular process; P:organophosphat…
	g1131.t1	372	KAH9715344.1glycerol kinase	P:GO:0006641; P:GO:0016310; P:GO:0019563; P:GO:0046167; F:GO:0004370; F:GO:0005524; C:GO:0005739; C:GO:0016020	P:triglyceride metabolic process; P:phosphorylation; P:glycerol catabolic process; P:glycerol-3-phosphate biosynthetic process; F:glycerol kinase activity; F:ATP binding; C:mitochondrion; C:membrane	EC:2.7.1; EC:2.7; EC:2; EC:2.7.1.30	Transferring phosphorus-containing groups; Transferring phosphorus-containing groups; Transferases; Glycerol kinase	G3DSA:3.30.420.40 (GENE3D); IPR018484 (PFAM); PTHR10196 (PANTHER); IPR043129 (SUPERFAMILY)	P:carbohydrate metabolic process; P:alcohol metabolic process; P:glycerol-3-phosphate metabolic process; P:lipid metabolic process; P:neutral lipid metabolic process; P:acylglycerol metabolic process; P:triglyceride metabolic process; P:phosphorus metabolic process; P:phosphate-containing compound metabolic process; P:metabolic process; P:biosynthetic process; P:cellular process; P:organophosphat…
	g1132.t1	345	KAH9715334.1glycerol kinase	P:GO:0006641; P:GO:0016310; P:GO:0019563; P:GO:0046167; F:GO:0004370; F:GO:0005524; C:GO:0005739; C:GO:0016020	P:triglyceride metabolic process; P:phosphorylation; P:glycerol catabolic process; P:glycerol-3-phosphate biosynthetic process; F:glycerol kinase activity; F:ATP binding; C:mitochondrion; C:membrane	EC:2.7.1; EC:2.7; EC:2; EC:2.7.1.30	Transferring phosphorus-containing groups; Transferring phosphorus-containing groups; Transferases; Glycerol kinase	G3DSA:3.30.420.40 (GENE3D); G3DSA:3.30.420.40 (GENE3D); IPR018484 (PFAM); PTHR10196 (PANTHER); IPR043129 (SUPERFAMILY); IPR043129 (SUPERFAMILY)	P:carbohydrate metabolic process; P:alcohol metabolic process; P:glycerol-3-phosphate metabolic process; P:lipid metabolic process; P:neutral lipid metabolic process; P:acylglycerol metabolic process; P:triglyceride metabolic process; P:phosphorus metabolic process; P:phosphate-containing compound metabolic process; P:metabolic process; P:biosynthetic process; P:cellular process; P:organophosphat…
	g1133.t2	534	KAH9715344.1glycerol kinase	P:GO:0006641; P:GO:0016310; P:GO:0019563; P:GO:0046167; F:GO:0004370; F:GO:0005524; C:GO:0005739; C:GO:0016020	P:triglyceride metabolic process; P:phosphorylation; P:glycerol catabolic process; P:glycerol-3-phosphate biosynthetic process; F:glycerol kinase activity; F:ATP binding; C:mitochondrion; C:membrane	EC:2.7.1; EC:2.7; EC:2; EC:2.7.1.30	Transferring phosphorus-containing groups; Transferring phosphorus-containing groups; Transferases; Glycerol kinase	IPR018485 (PFAM); G3DSA:3.30.420.40 (GENE3D); PTHR10196 (PANTHER); IPR043129 (SUPERFAMILY)	P:carbohydrate metabolic process; P:alcohol metabolic process; P:glycerol-3-phosphate metabolic process; P:lipid metabolic process; P:neutral lipid metabolic process; P:acylglycerol metabolic process; P:triglyceride metabolic process; P:phosphorus metabolic process; P:phosphate-containing compound metabolic process; P:metabolic process; P:biosynthetic process; P:cellular process; P:organophosphat…
	g1134.t1	456	GAY61707.1hypothetical protein CUMW_212120	P:GO:0006641; P:GO:0016310; P:GO:0019563; P:GO:0046167; F:GO:0004370; F:GO:0005524; C:GO:0005739; C:GO:0016020	P:triglyceride metabolic process; P:phosphorylation; P:glycerol catabolic process; P:glycerol-3-phosphate biosynthetic process; F:glycerol kinase activity; F:ATP binding; C:mitochondrion; C:membrane	EC:2.7.1; EC:2.7; EC:2; EC:2.7.1.30	Transferring phosphorus-containing groups; Transferring phosphorus-containing groups; Transferases; Glycerol kinase	IPR018485 (PFAM); G3DSA:3.30.420.40 (GENE3D); PTHR10196 (PANTHER); IPR043129 (SUPERFAMILY)	P:carbohydrate metabolic process; P:alcohol metabolic process; P:glycerol-3-phosphate metabolic process; P:lipid metabolic process; P:neutral lipid metabolic process; P:acylglycerol metabolic process; P:triglyceride metabolic process; P:phosphorus metabolic process; P:phosphate-containing compound metabolic process; P:metabolic process; P:biosynthetic process; P:cellular process; P:organophosphat…
	g1136.t1	969	GAY61707.1hypothetical protein CUMW_212120	P:GO:0006641; P:GO:0016310; P:GO:0019563; P:GO:0046167; F:GO:0004370; F:GO:0005524; C:GO:0005739; C:GO:0016020	P:triglyceride metabolic process; P:phosphorylation; P:glycerol catabolic process; P:glycerol-3-phosphate biosynthetic process; F:glycerol kinase activity; F:ATP binding; C:mitochondrion; C:membrane	EC:2.7.1; EC:2.7; EC:2; EC:2.7.1.30	Transferring phosphorus-containing groups; Transferring phosphorus-containing groups; Transferases; Glycerol kinase	G3DSA:3.30.420.40:FF:000007 (FUNFAM); IPR018485 (PFAM); G3DSA:3.30.420.40 (GENE3D); IPR018484 (PFAM); G3DSA:3.30.420.40 (GENE3D); PTHR10196 (PANTHER); IPR043129 (SUPERFAMILY); IPR043129 (SUPERFAMILY)	P:carbohydrate metabolic process; P:alcohol metabolic process; P:glycerol-3-phosphate metabolic process; P:lipid metabolic process; P:neutral lipid metabolic process; P:acylglycerol metabolic process; P:triglyceride metabolic process; P:phosphorus metabolic process; P:phosphate-containing compound metabolic process; P:metabolic process; P:biosynthetic process; P:cellular process; P:organophosphat…
	g1137.t1	207	KAH9715329.1glycerol kinase	P:GO:0006641; P:GO:0016310; P:GO:0019563; P:GO:0046167; F:GO:0004370; F:GO:0005524; C:GO:0005739; C:GO:0016020	P:triglyceride metabolic process; P:phosphorylation; P:glycerol catabolic process; P:glycerol-3-phosphate biosynthetic process; F:glycerol kinase activity; F:ATP binding; C:mitochondrion; C:membrane	EC:2.7.1; EC:2.7; EC:2; EC:2.7.1.30	Transferring phosphorus-containing groups; Transferring phosphorus-containing groups; Transferases; Glycerol kinase	G3DSA:3.30.420.40 (GENE3D); PTHR10196 (PANTHER); IPR043129 (SUPERFAMILY)	P:carbohydrate metabolic process; P:alcohol metabolic process; P:glycerol-3-phosphate metabolic process; P:lipid metabolic process; P:neutral lipid metabolic process; P:acylglycerol metabolic process; P:triglyceride metabolic process; P:phosphorus metabolic process; P:phosphate-containing compound metabolic process; P:metabolic process; P:biosynthetic process; P:cellular process; P:organophosphat…
	g1138.t1	504	GAY61708.1hypothetical protein CUMW_212120	P:GO:0006071; P:GO:0006072; P:GO:0006641; P:GO:0016310; P:GO:0090407; P:GO:1901137; F:GO:0004370; C:GO:0005739; C:GO:0016020	P:glycerol metabolic process; P:glycerol-3-phosphate metabolic process; P:triglyceride metabolic process; P:phosphorylation; P:organophosphate biosynthetic process; P:carbohydrate derivative biosynthetic process; F:glycerol kinase activity; C:mitochondrion; C:membrane	EC:2.7.1; EC:2.7; EC:2; EC:2.7.1.30	Transferring phosphorus-containing groups; Transferring phosphorus-containing groups; Transferases; Glycerol kinase	G3DSA:3.30.420.40 (GENE3D); G3DSA:3.30.420.40 (GENE3D); IPR018485 (PFAM); PTHR10196 (PANTHER); IPR043129 (SUPERFAMILY); IPR043129 (SUPERFAMILY)	P:carbohydrate metabolic process; P:alcohol metabolic process; P:glycerol-3-phosphate metabolic process; P:lipid metabolic process; P:neutral lipid metabolic process; P:acylglycerol metabolic process; P:triglyceride metabolic process; P:phosphorus metabolic process; P:phosphate-containing compound metabolic process; P:metabolic process; P:biosynthetic process; P:cellular process; P:organophosphat…
	g1140.t1	456	GAY61707.1hypothetical protein CUMW_212120	P:GO:0006641; P:GO:0016310; P:GO:0019563; P:GO:0046167; F:GO:0004370; F:GO:0005524; C:GO:0005739; C:GO:0016020	P:triglyceride metabolic process; P:phosphorylation; P:glycerol catabolic process; P:glycerol-3-phosphate biosynthetic process; F:glycerol kinase activity; F:ATP binding; C:mitochondrion; C:membrane	EC:2.7.1; EC:2.7; EC:2; EC:2.7.1.30	Transferring phosphorus-containing groups; Transferring phosphorus-containing groups; Transferases; Glycerol kinase	IPR018485 (PFAM); G3DSA:3.30.420.40 (GENE3D); PTHR10196 (PANTHER); IPR043129 (SUPERFAMILY)	P:carbohydrate metabolic process; P:alcohol metabolic process; P:glycerol-3-phosphate metabolic process; P:lipid metabolic process; P:neutral lipid metabolic process; P:acylglycerol metabolic process; P:triglyceride metabolic process; P:phosphorus metabolic process; P:phosphate-containing compound metabolic process; P:metabolic process; P:biosynthetic process; P:cellular process; P:organophosphat…
	g1142.t1	969	GAY61707.1hypothetical protein CUMW_212120	P:GO:0006641; P:GO:0016310; P:GO:0019563; P:GO:0046167; F:GO:0004370; F:GO:0005524; C:GO:0005739; C:GO:0016020	P:triglyceride metabolic process; P:phosphorylation; P:glycerol catabolic process; P:glycerol-3-phosphate biosynthetic process; F:glycerol kinase activity; F:ATP binding; C:mitochondrion; C:membrane	EC:2.7.1; EC:2.7; EC:2; EC:2.7.1.30	Transferring phosphorus-containing groups; Transferring phosphorus-containing groups; Transferases; Glycerol kinase	G3DSA:3.30.420.40:FF:000007 (FUNFAM); IPR018485 (PFAM); G3DSA:3.30.420.40 (GENE3D); IPR018484 (PFAM); G3DSA:3.30.420.40 (GENE3D); PTHR10196 (PANTHER); IPR043129 (SUPERFAMILY); IPR043129 (SUPERFAMILY)	P:carbohydrate metabolic process; P:alcohol metabolic process; P:glycerol-3-phosphate metabolic process; P:lipid metabolic process; P:neutral lipid metabolic process; P:acylglycerol metabolic process; P:triglyceride metabolic process; P:phosphorus metabolic process; P:phosphate-containing compound metabolic process; P:metabolic process; P:biosynthetic process; P:cellular process; P:organophosphat…
	g1143.t1	207	KAH9715329.1glycerol kinase	P:GO:0006641; P:GO:0016310; P:GO:0019563; P:GO:0046167; F:GO:0004370; F:GO:0005524; C:GO:0005739; C:GO:0016020	P:triglyceride metabolic process; P:phosphorylation; P:glycerol catabolic process; P:glycerol-3-phosphate biosynthetic process; F:glycerol kinase activity; F:ATP binding; C:mitochondrion; C:membrane	EC:2.7.1; EC:2.7; EC:2; EC:2.7.1.30	Transferring phosphorus-containing groups; Transferring phosphorus-containing groups; Transferases; Glycerol kinase	G3DSA:3.30.420.40 (GENE3D); PTHR10196 (PANTHER); IPR043129 (SUPERFAMILY)	P:carbohydrate metabolic process; P:alcohol metabolic process; P:glycerol-3-phosphate metabolic process; P:lipid metabolic process; P:neutral lipid metabolic process; P:acylglycerol metabolic process; P:triglyceride metabolic process; P:phosphorus metabolic process; P:phosphate-containing compound metabolic process; P:metabolic process; P:biosynthetic process; P:cellular process; P:organophosphat…
	g1144.t1	504	GAY61708.1hypothetical protein CUMW_212120	P:GO:0006071; P:GO:0006072; P:GO:0006641; P:GO:0016310; P:GO:0090407; P:GO:1901137; F:GO:0004370; C:GO:0005739; C:GO:0016020	P:glycerol metabolic process; P:glycerol-3-phosphate metabolic process; P:triglyceride metabolic process; P:phosphorylation; P:organophosphate biosynthetic process; P:carbohydrate derivative biosynthetic process; F:glycerol kinase activity; C:mitochondrion; C:membrane	EC:2.7.1; EC:2.7; EC:2; EC:2.7.1.30	Transferring phosphorus-containing groups; Transferring phosphorus-containing groups; Transferases; Glycerol kinase	G3DSA:3.30.420.40 (GENE3D); G3DSA:3.30.420.40 (GENE3D); IPR018485 (PFAM); PTHR10196 (PANTHER); IPR043129 (SUPERFAMILY); IPR043129 (SUPERFAMILY)	P:carbohydrate metabolic process; P:alcohol metabolic process; P:glycerol-3-phosphate metabolic process; P:lipid metabolic process; P:neutral lipid metabolic process; P:acylglycerol metabolic process; P:triglyceride metabolic process; P:phosphorus metabolic process; P:phosphate-containing compound metabolic process; P:metabolic process; P:biosynthetic process; P:cellular process; P:organophosphat…
	g1171.t1	2610	XP_052300772.1probable disease resistance protein At5g63020 isoform X19	P:GO:0006952; F:GO:0005524; F:GO:0043531	P:defense response; F:ATP binding; F:ADP binding			PR00364 (PRINTS); G3DSA:1.10.8.430:FF:000003 (FUNFAM); G3DSA:1.10.10.10:FF:000322 (FUNFAM); G3DSA:3.40.50.300:FF:001091 (FUNFAM); IPR042197 (G3DSA:1.10.8.GENE3D); IPR002182 (PFAM); IPR027417 (G3DSA:3.40.50.GENE3D); IPR032675 (G3DSA:3.80.10.GENE3D); IPR036388 (G3DSA:1.10.10.GENE3D); IPR032675 (G3DSA:3.80.10.GENE3D); PTHR33463 (PANTHER); SSF52058 (SUPERFAMILY); IPR027417 (SUPERFAMILY)	F:ADP binding
	g1293.t1	276	GAY69078.1hypothetical protein CUMW_269250	P:GO:0006952; F:GO:0005524; F:GO:0043531	P:defense response; F:ATP binding; F:ADP binding			IPR032675 (G3DSA:3.80.10.GENE3D)	no GO terms
	g1297.t1	324	KAH9715122.1hypothetical protein KPL71_020919	F:GO:0032559; F:GO:0043168	F:adenyl ribonucleotide binding; F:anion binding			no IPS match	no IPS match
	g4908.t1	732	KAH9790423.1calmodulin-7	P:GO:0019722; F:GO:0004683; F:GO:0005509; F:GO:0005515; F:GO:0030234	P:calcium-mediated signaling; F:calmodulin-dependent protein kinase activity; F:calcium ion binding; F:protein binding; F:enzyme regulator activity	EC:2.7.1; EC:2.7.11.1; EC:2.7; EC:2; EC:2.7.11.17	Transferring phosphorus-containing groups; Non-specific serine/threonine protein kinase; Transferring phosphorus-containing groups; Transferases; Calcium/calmodulin-dependent protein kinase	G3DSA:1.10.238.10:FF:000042 (FUNFAM); G3DSA:1.10.238.10:FF:000034 (FUNFAM); IPR002048 (PFAM); G3DSA:1.10.238.10 (GENE3D); G3DSA:1.10.238.10 (GENE3D); G3DSA:1.10.238.10 (GENE3D); mobidb-lite (MOBIDB_LITE); mobidb-lite (MOBIDB_LITE); PTHR23050 (PANTHER); IPR002048 (PROSITE_PROFILES); IPR002048 (PROSITE_PROFILES); IPR002048 (PROSITE_PROFILES); IPR002048 (PROSITE_PROFILES); IPR002048 (CDD); IPR002048…	F:catalytic activity; F:binding; F:calcium ion binding; F:protein binding; F:enzyme regulator activity; F:ion binding; F:cation binding; F:metal ion binding; F:molecular function regulator activity
	g4969.t1	318	KAH9790595.1cyclic nucleotide-gated ion channel 18	P:GO:0006874; P:GO:0009860; P:GO:0016043; P:GO:0032989; P:GO:0042391; P:GO:0070588; P:GO:0071805; F:GO:0005249; F:GO:0005262; C:GO:0016324	P:intracellular calcium ion homeostasis; P:pollen tube growth; P:cellular component organization; P:cellular component morphogenesis; P:regulation of membrane potential; P:calcium ion transmembrane transport; P:potassium ion transmembrane transport; F:voltage-gated potassium channel activity; F:calcium channel activity; C:apical plasma membrane			mobidb-lite (MOBIDB_LITE)	no GO terms
	g6210.t1	303	KAH9741331.1calcium-dependent protein kinase 8	P:GO:0009738; P:GO:0018105; P:GO:0035556; P:GO:0046777; P:GO:0071229; P:GO:1990542; F:GO:0004683; F:GO:0005509; F:GO:0005516; F:GO:0005524; F:GO:0009931; C:GO:0005634; C:GO:0005737; C:GO:0005886	P:abscisic acid-activated signaling pathway; P:peptidyl-serine phosphorylation; P:intracellular signal transduction; P:protein autophosphorylation; P:cellular response to acid chemical; P:mitochondrial transmembrane transport; F:calmodulin-dependent protein kinase activity; F:calcium ion binding; F:calmodulin binding; F:ATP binding; F:calcium-dependent protein serine/threonine kinase activity; C:…	EC:2.7.1; EC:2.7.11.1; EC:2.7; EC:2; EC:2.7.11.17	Transferring phosphorus-containing groups; Non-specific serine/threonine protein kinase; Transferring phosphorus-containing groups; Transferases; Calcium/calmodulin-dependent protein kinase	IPR018108 (PFAM); G3DSA:1.10.238.10 (GENE3D); IPR045315 (PANTHER); IPR002048 (PROSITE_PROFILES); IPR002048 (CDD); IPR011992 (SUPERFAMILY); IPR023395 (SUPERFAMILY)	P:mitochondrial transmembrane transport; F:calcium ion binding
	g6252.t1	1362	KAH9793965.1Disease resistance protein	P:GO:0006952; F:GO:0043531	P:defense response; F:ADP binding			IPR032675 (G3DSA:3.80.10.GENE3D); PTHR33463 (PANTHER); SSF52047 (SUPERFAMILY)	no GO terms
	g6875.t1	621	GAY33710.1hypothetical protein CUMW_007700	P:GO:0006468; F:GO:0004674; F:GO:0005524; C:GO:0016020	P:protein phosphorylation; F:protein serine/threonine kinase activity; F:ATP binding; C:membrane	EC:2.7.1; EC:2.7.11.1; EC:2.7; EC:2	Transferring phosphorus-containing groups; Non-specific serine/threonine protein kinase; Transferring phosphorus-containing groups; Transferases	IPR001245 (PFAM); G3DSA:1.10.510.10 (GENE3D); PTHR48055 (PANTHER); IPR011009 (SUPERFAMILY)	P:protein phosphorylation; F:protein kinase activity
	g6988.t1	786	XP_024045857.1probable LRR receptor-like serine/threonine-protein kinase At3g47570 isoform X3	P:GO:0006468; P:GO:0009755; F:GO:0004674; F:GO:0005515; F:GO:0005524; C:GO:0005886	P:protein phosphorylation; P:hormone-mediated signaling pathway; F:protein serine/threonine kinase activity; F:protein binding; F:ATP binding; C:plasma membrane	EC:2.7.1; EC:2.7.11.1; EC:2.7; EC:2	Transferring phosphorus-containing groups; Non-specific serine/threonine protein kinase; Transferring phosphorus-containing groups; Transferases	G3DSA:3.80.10.10:FF:000299 (FUNFAM); IPR001611 (PFAM); IPR032675 (G3DSA:3.80.10.GENE3D); IPR001611 (PFAM); G3DSA:3.30.200.20 (GENE3D); PIRSR037993-2 (PIRSR); PIRSR000632-2 (PIRSR); PIRSR038189-2 (PIRSR); PIRSR037281-2 (PIRSR); PTHR48053 (PANTHER); IPR000719 (PROSITE_PROFILES); IPR011009 (SUPERFAMILY); SSF52058 (SUPERFAMILY)	P:protein phosphorylation; P:cell communication; P:signal transduction; P:response to endogenous stimulus; P:response to hormone; P:hormone-mediated signaling pathway; P:cellular process; P:response to organic substance; P:signaling; P:cellular response to hormone stimulus; P:response to chemical; P:regulation of biological process; P:regulation of cellular process; P:response to stimulus; P:cell…
	g7658.t1	1053	GAY35305.1hypothetical protein CUMW_015500, partial					IPR008700 (PFAM); mobidb-lite (MOBIDB_LITE); mobidb-lite (MOBIDB_LITE); mobidb-lite (MOBIDB_LITE); mobidb-lite (MOBIDB_LITE); IPR040387 (PANTHER)	no GO terms
	g9742.t1	453	XP_006432945.1calmodulin-like protein 8	F:GO:0003824; F:GO:0005509; F:GO:0005515; F:GO:0030234	F:catalytic activity; F:calcium ion binding; F:protein binding; F:enzyme regulator activity			G3DSA:1.10.238.10:FF:000202 (FUNFAM); G3DSA:1.10.238.10:FF:000327 (FUNFAM); IPR002048 (PFAM); G3DSA:1.10.238.10 (GENE3D); G3DSA:1.10.238.10 (GENE3D); PTHR23050 (PANTHER); IPR002048 (PROSITE_PROFILES); IPR002048 (PROSITE_PROFILES); IPR002048 (PROSITE_PROFILES); IPR002048 (PROSITE_PROFILES); IPR002048 (CDD); IPR011992 (SUPERFAMILY)	F:catalytic activity; F:binding; F:calcium ion binding; F:protein binding; F:enzyme regulator activity; F:ion binding; F:cation binding; F:metal ion binding; F:molecular function regulator activity
	g10010.t1	264	-					mobidb-lite (MOBIDB_LITE); mobidb-lite (MOBIDB_LITE)	no GO terms
	g10011.t1	234	XP_052297535.1disease resistance protein At4g27190-like	F:GO:0043531	F:ADP binding			PIRSR038147-1 (PIRSR); PIRSR038147-3 (PIRSR); mobidb-lite (MOBIDB_LITE); mobidb-lite (MOBIDB_LITE)	no GO terms
	g10113.t1	657	KAH9717595.1retrovirus-related pol polyprotein from transposon RE2					mobidb-lite (MOBIDB_LITE)	no GO terms
	g10280.t1	366	KAH9716961.1hypothetical protein KPL71_021649					no IPS match	no IPS match
	g10288.t1	516	KAH9752112.1protein kinase domain-containing protein	P:GO:0007178; P:GO:0018108; F:GO:0004675; F:GO:0004713; F:GO:0005524; F:GO:0019901; C:GO:0005886; C:GO:0009506	P:transmembrane receptor protein serine/threonine kinase signaling pathway; P:peptidyl-tyrosine phosphorylation; F:transmembrane receptor protein serine/threonine kinase activity; F:protein tyrosine kinase activity; F:ATP binding; F:protein kinase binding; C:plasma membrane; C:plasmodesma	EC:2.7.1; EC:2.7.11.1; EC:2.7; EC:2; EC:2.7.11.30	Transferring phosphorus-containing groups; Non-specific serine/threonine protein kinase; Transferring phosphorus-containing groups; Transferases; Receptor protein serine/threonine kinase	G3DSA:3.30.200.20:FF:000182 (FUNFAM); IPR001245 (PFAM); G3DSA:3.30.200.20 (GENE3D); PIRSR000556-2 (PIRSR); PIRSR630220-2 (PIRSR); PIRSR037393-2 (PIRSR); PIRSR000666-2 (PIRSR); PIRSR037921-2 (PIRSR); PIRSR000604-2 (PIRSR); PIRSR000619-2 (PIRSR); PIRSR000620-2 (PIRSR); PIRSR628788-2 (PIRSR); PIRSR038189-2 (PIRSR); PIRSR038172-2 (PIRSR); PIRSR000632-2 (PIRSR); PIRSR000636-2 (PIRSR); PIRSR000660-2 (P…	P:protein phosphorylation; F:protein kinase activity; F:ATP binding
	g10706.t1	288	KAH9685125.1Disease resistance protein	F:GO:0043531	F:ADP binding			no IPS match	no IPS match
	g10973.t1	1446	XP_052298788.1LOW QUALITY PROTEIN: uncharacterized protein LOC102609842	P:GO:0007346; P:GO:0009410; P:GO:0010200; P:GO:0031098; P:GO:0032147; P:GO:0043406; F:GO:0004709; F:GO:0005516; F:GO:0005524; C:GO:0005737; C:GO:0005886	P:regulation of mitotic cell cycle; P:response to xenobiotic stimulus; P:response to chitin; P:stress-activated protein kinase signaling cascade; P:activation of protein kinase activity; P:positive regulation of MAP kinase activity; F:MAP kinase kinase kinase activity; F:calmodulin binding; F:ATP binding; C:cytoplasm; C:plasma membrane	EC:2.7.11.25; EC:2.7.1; EC:2.7.11.1; EC:2.7; EC:2	Mitogen-activated protein kinase kinase kinase; Transferring phosphorus-containing groups; Non-specific serine/threonine protein kinase; Transferring phosphorus-containing groups; Transferases	G3DSA:1.10.510.10:FF:001560 (FUNFAM); G3DSA:1.20.5.170:FF:000026 (FUNFAM); G3DSA:1.20.5.170 (GENE3D); G3DSA:1.10.510.10 (GENE3D); IPR000719 (PFAM); IPR024750 (PFAM); PIRSR000632-2 (PIRSR); PIRSR037993-2 (PIRSR); PIRSR630616-1 (PIRSR); PIRSR038189-2 (PIRSR); PIRSR000619-2 (PIRSR); PIRSR000559-1 (PIRSR); PIRSR037014-1 (PIRSR); PIRSR620777-50 (PIRSR); PIRSR000632-1 (PIRSR); PIRSR000636-1 (PIRSR); PI…	P:protein phosphorylation; F:protein kinase activity; F:calmodulin binding; F:ATP binding
	g12797.t1	951	KAH9763315.1hypothetical protein KPL70_001124					mobidb-lite (MOBIDB_LITE); mobidb-lite (MOBIDB_LITE); mobidb-lite (MOBIDB_LITE); mobidb-lite (MOBIDB_LITE)	no GO terms
	g13087.t1	1332	KAH9650713.1putative disease resistance protein	P:GO:0006952; P:GO:0007165; F:GO:0043531; C:GO:0005886	P:defense response; P:signal transduction; F:ADP binding; C:plasma membrane			IPR042197 (G3DSA:1.10.8.GENE3D); IPR002182 (PFAM); PTHR33463 (PANTHER); IPR027417 (SUPERFAMILY)	F:ADP binding
	g13090.t1	783	KAH9650713.1putative disease resistance protein	P:GO:0006952; P:GO:0007165; C:GO:0005886	P:defense response; P:signal transduction; C:plasma membrane			IPR027417 (G3DSA:3.40.50.GENE3D); PTHR33463 (PANTHER); IPR027417 (SUPERFAMILY)	no GO terms
	g13228.t1	381	KAH9802983.1calcium-dependent protein kinase 8	P:GO:0009738; P:GO:0018105; P:GO:0035556; P:GO:0046777; P:GO:0071229; F:GO:0004683; F:GO:0005509; F:GO:0005516; F:GO:0005524; F:GO:0009931; C:GO:0005634; C:GO:0005737; C:GO:0005886	P:abscisic acid-activated signaling pathway; P:peptidyl-serine phosphorylation; P:intracellular signal transduction; P:protein autophosphorylation; P:cellular response to acid chemical; F:calmodulin-dependent protein kinase activity; F:calcium ion binding; F:calmodulin binding; F:ATP binding; F:calcium-dependent protein serine/threonine kinase activity; C:nucleus; C:cytoplasm; C:plasma membrane	EC:2.7.1; EC:2.7.11.1; EC:2.7; EC:2; EC:2.7.11.17	Transferring phosphorus-containing groups; Non-specific serine/threonine protein kinase; Transferring phosphorus-containing groups; Transferases; Calcium/calmodulin-dependent protein kinase	G3DSA:1.10.238.10:FF:000178 (FUNFAM); IPR002048 (PFAM); IPR002048 (PFAM); G3DSA:1.10.238.10 (GENE3D); PTHR23050 (PANTHER); IPR002048 (PROSITE_PROFILES); IPR002048 (PROSITE_PROFILES); IPR002048 (PROSITE_PROFILES); IPR011992 (SUPERFAMILY)	F:binding; F:calcium ion binding; F:ion binding; F:cation binding; F:metal ion binding
	g13229.t1	336	XP_052289070.1calcium-dependent protein kinase 32-like	P:GO:0009738; P:GO:0018105; P:GO:0035556; P:GO:0046777; P:GO:0071229; F:GO:0004683; F:GO:0005516; F:GO:0009931; C:GO:0005634; C:GO:0005737; C:GO:0005886	P:abscisic acid-activated signaling pathway; P:peptidyl-serine phosphorylation; P:intracellular signal transduction; P:protein autophosphorylation; P:cellular response to acid chemical; F:calmodulin-dependent protein kinase activity; F:calmodulin binding; F:calcium-dependent protein serine/threonine kinase activity; C:nucleus; C:cytoplasm; C:plasma membrane	EC:2.7.1; EC:2.7.11.1; EC:2.7; EC:2; EC:2.7.11.17	Transferring phosphorus-containing groups; Non-specific serine/threonine protein kinase; Transferring phosphorus-containing groups; Transferases; Calcium/calmodulin-dependent protein kinase	G3DSA:1.10.510.10 (GENE3D); PTHR24349 (PANTHER); IPR011009 (SUPERFAMILY)	P:protein phosphorylation; P:phosphorus metabolic process; P:phosphate-containing compound metabolic process; P:nitrogen compound metabolic process; P:cell communication; P:signal transduction; P:metabolic process; P:cellular process; P:phosphorylation; P:peptidyl-serine phosphorylation; P:peptidyl-amino acid modification; P:peptidyl-serine modification; P:protein metabolic process; P:protein met…
	g13230.t1	327	XP_044468752.1calcium-dependent protein kinase 7-like	P:GO:0009738; P:GO:0018105; P:GO:0035556; P:GO:0046777; P:GO:0071229; F:GO:0004683; F:GO:0005516; F:GO:0005524; F:GO:0009931; C:GO:0005634; C:GO:0005737; C:GO:0005886	P:abscisic acid-activated signaling pathway; P:peptidyl-serine phosphorylation; P:intracellular signal transduction; P:protein autophosphorylation; P:cellular response to acid chemical; F:calmodulin-dependent protein kinase activity; F:calmodulin binding; F:ATP binding; F:calcium-dependent protein serine/threonine kinase activity; C:nucleus; C:cytoplasm; C:plasma membrane	EC:2.7.1; EC:2.7.11.1; EC:2; EC:2.7; EC:2.7.11.17	Transferring phosphorus-containing groups; Non-specific serine/threonine protein kinase; Transferases; Transferring phosphorus-containing groups; Calcium/calmodulin-dependent protein kinase	IPR000719 (PFAM); G3DSA:1.10.510.10 (GENE3D); PIRSR600239-51 (PIRSR); PIRSR000554-1 (PIRSR); PIRSR630616-1 (PIRSR); PIRSR000550-1 (PIRSR); PIRSR000551-50 (PIRSR); PIRSR633573-1 (PIRSR); PIRSR000559-1 (PIRSR); PIRSR000552-1 (PIRSR); PIRSR000605-50 (PIRSR); PIRSR627086-1 (PIRSR); PIRSR037014-1 (PIRSR); PIRSR628788-1 (PIRSR); PIRSR000660-1 (PIRSR); PIRSR000661-50 (PIRSR); PIRSR037993-1 (PIRSR); mobi…	P:protein phosphorylation; P:phosphorus metabolic process; P:phosphate-containing compound metabolic process; P:nitrogen compound metabolic process; P:cell communication; P:signal transduction; P:metabolic process; P:cellular process; P:phosphorylation; P:peptidyl-serine phosphorylation; P:peptidyl-amino acid modification; P:peptidyl-serine modification; P:protein metabolic process; P:protein met…
	g13330.t1	609	XP_024034402.1disease resistance protein At4g27190	P:GO:0006952; P:GO:0007165; C:GO:0005886	P:defense response; P:signal transduction; C:plasma membrane			no IPS match	no IPS match
	g13339.t1	306	GAY52159.1hypothetical protein CUMW_139750	P:GO:0006952; P:GO:0007165; F:GO:0043531; C:GO:0005886	P:defense response; P:signal transduction; F:ADP binding; C:plasma membrane			IPR032675 (G3DSA:3.80.10.GENE3D); SSF52058 (SUPERFAMILY)	no GO terms
	g13340.t1	321	XP_024034402.1disease resistance protein At4g27190	P:GO:0006952; P:GO:0007165; C:GO:0005886	P:defense response; P:signal transduction; C:plasma membrane			no IPS match	no IPS match
	g13345.t1	321	XP_024034402.1disease resistance protein At4g27190	P:GO:0006952; P:GO:0007165; C:GO:0005886	P:defense response; P:signal transduction; C:plasma membrane			no IPS match	no IPS match
	g13348.t1	306	GAY52159.1hypothetical protein CUMW_139750	P:GO:0006952; P:GO:0007165; F:GO:0043531; C:GO:0005886	P:defense response; P:signal transduction; F:ADP binding; C:plasma membrane			IPR032675 (G3DSA:3.80.10.GENE3D); SSF52058 (SUPERFAMILY)	no GO terms
	g13496.t1	429	XP_052290090.1calcium-dependent protein kinase 33-like	P:GO:0006468; F:GO:0004674; F:GO:0005509; F:GO:0005515; F:GO:0005524; F:GO:0030234; C:GO:0005622	P:protein phosphorylation; F:protein serine/threonine kinase activity; F:calcium ion binding; F:protein binding; F:ATP binding; F:enzyme regulator activity; C:intracellular anatomical structure	EC:2.7.1; EC:2.7.11.1; EC:2.7; EC:2	Transferring phosphorus-containing groups; Non-specific serine/threonine protein kinase; Transferring phosphorus-containing groups; Transferases	G3DSA:1.10.238.10:FF:000001 (FUNFAM); G3DSA:1.10.238.10 (GENE3D); G3DSA:1.10.238.10 (GENE3D); IPR002048 (PFAM); PTHR23050 (PANTHER); IPR002048 (PROSITE_PROFILES); IPR002048 (PROSITE_PROFILES); IPR002048 (CDD); IPR011992 (SUPERFAMILY)	F:catalytic activity; F:binding; F:calcium ion binding; F:protein binding; F:enzyme regulator activity; F:ion binding; F:cation binding; F:metal ion binding; F:molecular function regulator activity
	g13497.t1	330	KAH9803707.1calcium-dependent protein kinase 33	P:GO:0006468; P:GO:0018193; F:GO:0004674; F:GO:0005524; C:GO:0005622	P:protein phosphorylation; P:peptidyl-amino acid modification; F:protein serine/threonine kinase activity; F:ATP binding; C:intracellular anatomical structure	EC:2.7.1; EC:2.7.11.1; EC:2.7; EC:2	Transferring phosphorus-containing groups; Non-specific serine/threonine protein kinase; Transferring phosphorus-containing groups; Transferases	G3DSA:3.30.200.20 (GENE3D); PIRSR000606-51 (PIRSR); PIRSR037993-2 (PIRSR); IPR000719 (PROSITE_PROFILES); IPR011009 (SUPERFAMILY)	P:protein phosphorylation; F:protein kinase activity; F:ATP binding
	g13504.t1	231	ESR65607.1hypothetical protein CICLE_v100083381mg, partial	P:GO:0006468; F:GO:0004672; F:GO:0005509; F:GO:0005524; C:GO:0016020	P:protein phosphorylation; F:protein kinase activity; F:calcium ion binding; F:ATP binding; C:membrane	EC:2.7.1; EC:2.7.11.1; EC:2.7; EC:2	Transferring phosphorus-containing groups; Non-specific serine/threonine protein kinase; Transferring phosphorus-containing groups; Transferases	IPR002048 (PFAM); G3DSA:1.10.238.10 (GENE3D); IPR002048 (PROSITE_PROFILES); IPR002048 (PROSITE_PROFILES); IPR002048 (CDD); IPR011992 (SUPERFAMILY)	F:calcium ion binding
	g13507.t1	231	ESR65607.1hypothetical protein CICLE_v100083381mg, partial	P:GO:0006468; F:GO:0004672; F:GO:0005509; F:GO:0005524; C:GO:0016020	P:protein phosphorylation; F:protein kinase activity; F:calcium ion binding; F:ATP binding; C:membrane	EC:2.7.1; EC:2.7.11.1; EC:2.7; EC:2	Transferring phosphorus-containing groups; Non-specific serine/threonine protein kinase; Transferring phosphorus-containing groups; Transferases	IPR002048 (PFAM); G3DSA:1.10.238.10 (GENE3D); IPR002048 (PROSITE_PROFILES); IPR002048 (PROSITE_PROFILES); IPR002048 (CDD); IPR011992 (SUPERFAMILY)	F:calcium ion binding
	g13963.t1	315	KAH9721430.1retrovirus-related pol polyprotein from transposon RE1					mobidb-lite (MOBIDB_LITE); mobidb-lite (MOBIDB_LITE)	no GO terms
	g15984.t1	258	KAH9783416.1retrovirus-related pol polyprotein from transposon RE1					no IPS match	no IPS match
	g15985.t1	1863	KAH9785453.1retrovirus-related pol polyprotein from transposon RE1	P:GO:0015074; F:GO:0003676	P:DNA integration; F:nucleic acid binding			IPR036397 (G3DSA:3.30.420.GENE3D); PTHR47481 (PANTHER); IPR001584 (PROSITE_PROFILES); IPR012337 (SUPERFAMILY)	P:DNA integration; F:nucleic acid binding
	g16733.t1	486	KAH9769753.1retrovirus-related pol polyprotein from transposon RE2					mobidb-lite (MOBIDB_LITE); mobidb-lite (MOBIDB_LITE)	no GO terms
	g16929.t1	243	KAJ0103342.1hypothetical protein Patl1_04648	P:GO:0006952; P:GO:0007165; F:GO:0032559; F:GO:0043168; C:GO:0005886	P:defense response; P:signal transduction; F:adenyl ribonucleotide binding; F:anion binding; C:plasma membrane			no IPS match	no IPS match
	g17573.t1	543	KAH9710994.1retrovirus-related pol polyprotein from transposon RE1					no IPS match	no IPS match
	g17576.t1	315	KAH9710994.1retrovirus-related pol polyprotein from transposon RE1					mobidb-lite (MOBIDB_LITE)	no GO terms
	g17640.t1	351	XP_052298430.1uncharacterized protein LOC102610042					no IPS match	no IPS match
	g17886.t1	360	KAH9727202.1Disease resistance protein SUMM2	F:GO:0043531	F:ADP binding			IPR032675 (G3DSA:3.80.10.GENE3D); PTHR47186 (PANTHER); SSF52058 (SUPERFAMILY)	no GO terms
	g24034.t1	351	GAY33233.1hypothetical protein CUMW_274810					mobidb-lite (MOBIDB_LITE)	no GO terms
	g25693.t1	678	KAH9769751.1retrovirus-related pol polyprotein from transposon RE2					mobidb-lite (MOBIDB_LITE); mobidb-lite (MOBIDB_LITE)	no GO terms
	g30665.t1	480	KAH9694945.1SCP domain-containing protein	C:GO:0005615	C:extracellular space			IPR001283 (PRINTS); G3DSA:3.40.33.10:FF:000006 (FUNFAM); IPR014044 (PFAM); IPR035940 (G3DSA:3.40.33.GENE3D); IPR001283 (PANTHER); cd05381 (CDD); IPR035940 (SUPERFAMILY)	C:extracellular region; C:extracellular space; C:cellular anatomical entity
	g30666.t1	492	XP_006422714.1pathogenesis-related protein 1	P:GO:0009607; C:GO:0005615	P:response to biotic stimulus; C:extracellular space			IPR001283 (PRINTS); G3DSA:3.40.33.10:FF:000006 (FUNFAM); IPR035940 (G3DSA:3.40.33.GENE3D); IPR014044 (PFAM); IPR001283 (PANTHER); cd05381 (CDD); IPR035940 (SUPERFAMILY)	C:extracellular region; C:extracellular space; C:cellular anatomical entity
	g30672.t1	915	RYQ82231.1hypothetical protein Ahy_B10g100824	C:GO:0005615	C:extracellular space			IPR001283 (PRINTS); G3DSA:3.40.33.10:FF:000006 (FUNFAM); G3DSA:3.40.33.10:FF:000004 (FUNFAM); IPR035940 (G3DSA:3.40.33.GENE3D); IPR035940 (G3DSA:3.40.33.GENE3D); IPR014044 (PFAM); IPR001283 (PANTHER); cd05381 (CDD); IPR035940 (SUPERFAMILY); IPR035940 (SUPERFAMILY)	C:extracellular region; C:extracellular space; C:cellular anatomical entity
	g30673.t1	495	KAH9694920.1SCP domain-containing protein	C:GO:0005615	C:extracellular space			IPR001283 (PRINTS); G3DSA:3.40.33.10:FF:000004 (FUNFAM); IPR014044 (PFAM); IPR035940 (G3DSA:3.40.33.GENE3D); IPR001283 (PANTHER); cd05381 (CDD); IPR035940 (SUPERFAMILY)	C:extracellular region; C:extracellular space; C:cellular anatomical entity
	g31230.t1	1674	XP_052288251.1disease resistance protein SUMM2-like	F:GO:0043531	F:ADP binding			PR00364 (PRINTS); IPR042197 (G3DSA:1.10.8.GENE3D); IPR027417 (G3DSA:3.40.50.GENE3D); IPR002182 (PFAM); mobidb-lite (MOBIDB_LITE); PTHR33463 (PANTHER); IPR027417 (SUPERFAMILY)	F:ADP binding
	g31231.t1	1014	GAY67738.1hypothetical protein CUMW_258910, partial	F:GO:0043531	F:ADP binding			IPR002182 (PFAM); IPR042197 (G3DSA:1.10.8.GENE3D); PTHR33463 (PANTHER); IPR027417 (SUPERFAMILY)	F:ADP binding
	g31232.t1	1743	KAH9696663.1Disease resistance protein SUMM2	F:GO:0043531	F:ADP binding			PR00364 (PRINTS); IPR027417 (G3DSA:3.40.50.GENE3D); IPR042197 (G3DSA:1.10.8.GENE3D); IPR002182 (PFAM); PTHR33463 (PANTHER); IPR027417 (SUPERFAMILY)	F:ADP binding
	g31233.t1	1182	GAY67738.1hypothetical protein CUMW_258910, partial	F:GO:0043531	F:ADP binding			IPR042197 (G3DSA:1.10.8.GENE3D); IPR002182 (PFAM); mobidb-lite (MOBIDB_LITE); PTHR33463 (PANTHER); IPR027417 (SUPERFAMILY)	F:ADP binding
	g31235.t1	1104	XP_024035496.1LOW QUALITY PROTEIN: disease resistance protein At4g27190-like	F:GO:0043531	F:ADP binding			PR00364 (PRINTS); G3DSA:1.10.10.10:FF:000322 (FUNFAM); IPR036388 (G3DSA:1.10.10.GENE3D); IPR002182 (PFAM); IPR027417 (G3DSA:3.40.50.GENE3D); IPR042197 (G3DSA:1.10.8.GENE3D); PTHR33463 (PANTHER); IPR027417 (SUPERFAMILY)	F:ADP binding
	g31236.t1	558	KAH9696659.1Disease resistance protein					PTHR33463 (PANTHER)	no GO terms
	g31237.t1	417	XP_024035185.1LOW QUALITY PROTEIN: probable disease resistance protein At4g27220					no IPS match	no IPS match
	g31239.t1	417	XP_024035185.1LOW QUALITY PROTEIN: probable disease resistance protein At4g27220					no IPS match	no IPS match
	g31241.t1	417	XP_024035185.1LOW QUALITY PROTEIN: probable disease resistance protein At4g27220					no IPS match	no IPS match
	g31244.t1	1332	XP_024035185.1LOW QUALITY PROTEIN: probable disease resistance protein At4g27220	F:GO:0043531	F:ADP binding			IPR027417 (G3DSA:3.40.50.GENE3D); IPR042197 (G3DSA:1.10.8.GENE3D); IPR002182 (PFAM); PTHR33463 (PANTHER); IPR027417 (SUPERFAMILY)	F:ADP binding
	g31246.t1	1572	XP_024034680.1LOW QUALITY PROTEIN: disease resistance protein SUMM2-like	F:GO:0043531	F:ADP binding			PR00364 (PRINTS); G3DSA:3.40.50.300:FF:001091 (FUNFAM); IPR042197 (G3DSA:1.10.8.GENE3D); IPR002182 (PFAM); IPR027417 (G3DSA:3.40.50.GENE3D); PTHR33463 (PANTHER); IPR027417 (SUPERFAMILY)	F:ADP binding
	g31290.t1	1560	KAH9696756.1hypothetical protein KPL71_023315	P:GO:0098542; F:GO:0043531	P:defense response to other organism; F:ADP binding			PR00364 (PRINTS); G3DSA:1.10.10.10:FF:000322 (FUNFAM); IPR036388 (G3DSA:1.10.10.GENE3D); IPR042197 (G3DSA:1.10.8.GENE3D); IPR027417 (G3DSA:3.40.50.GENE3D); IPR002182 (PFAM); PTHR33463 (PANTHER); IPR027417 (SUPERFAMILY)	F:ADP binding
	g31291.t1	1185	XP_024034681.1LOW QUALITY PROTEIN: disease resistance protein RPS5-like	P:GO:0098542; F:GO:0043531	P:defense response to other organism; F:ADP binding			PR00364 (PRINTS); IPR042197 (G3DSA:1.10.8.GENE3D); IPR027417 (G3DSA:3.40.50.GENE3D); IPR002182 (PFAM); PTHR33463 (PANTHER); IPR027417 (SUPERFAMILY)	F:ADP binding
	g31293.t1	1263	KAH9696756.1hypothetical protein KPL71_023315	F:GO:0043531	F:ADP binding			PR00364 (PRINTS); G3DSA:3.40.50.300:FF:001091 (FUNFAM); IPR002182 (PFAM); IPR042197 (G3DSA:1.10.8.GENE3D); IPR027417 (G3DSA:3.40.50.GENE3D); PIRSR001174-2 (PIRSR); PTHR33463 (PANTHER); IPR027417 (SUPERFAMILY)	F:ADP binding
	g31298.t1	969	GAY67738.1hypothetical protein CUMW_258910, partial	F:GO:0043531	F:ADP binding			IPR042197 (G3DSA:1.10.8.GENE3D); IPR002182 (PFAM); PTHR33463 (PANTHER); IPR027417 (SUPERFAMILY)	F:ADP binding
	g31302.t1	1551	KAH9696756.1hypothetical protein KPL71_023315	P:GO:0098542; F:GO:0043531	P:defense response to other organism; F:ADP binding			PR00364 (PRINTS); IPR042197 (G3DSA:1.10.8.GENE3D); IPR027417 (G3DSA:3.40.50.GENE3D); IPR002182 (PFAM); PTHR33463 (PANTHER); IPR027417 (SUPERFAMILY)	F:ADP binding
	g32337.t1	636	KAH9785453.1retrovirus-related pol polyprotein from transposon RE1					PTHR47481 (PANTHER)	no GO terms
	g32453.t1	1473	KAH9700526.1putative cyclic nucleotide-gated ion channel 15	P:GO:0034220; F:GO:0005216; C:GO:0016020	P:monoatomic ion transmembrane transport; F:monoatomic ion channel activity; C:membrane			G3DSA:1.10.287.70 (GENE3D); IPR005821 (PFAM); mobidb-lite (MOBIDB_LITE); mobidb-lite (MOBIDB_LITE); mobidb-lite (MOBIDB_LITE); mobidb-lite (MOBIDB_LITE); PTHR45651 (PANTHER); SSF81324 (SUPERFAMILY)	P:monoatomic ion transport; P:transmembrane transport; F:monoatomic ion channel activity; C:membrane
	g32470.t1	390	GAY38369.1hypothetical protein CUMW_036170	P:GO:0006952; F:GO:0005524; F:GO:0043531	P:defense response; F:ATP binding; F:ADP binding			IPR032675 (G3DSA:3.80.10.GENE3D); SSF52058 (SUPERFAMILY)	no GO terms
	g34807.t1	744	KDO44327.1hypothetical protein CISIN_1g041046mg	P:GO:0001101; P:GO:0006635; P:GO:0048767; P:GO:0080024; P:GO:0080026; P:GO:0080167; F:GO:0004165; F:GO:0004300; C:GO:0005634; C:GO:0005777; C:GO:0005829; C:GO:0016020	P:response to acid chemical; P:fatty acid beta-oxidation; P:root hair elongation; P:indolebutyric acid metabolic process; P:response to indolebutyric acid; P:response to karrikin; F:delta(3)-delta(2)-enoyl-CoA isomerase activity; F:enoyl-CoA hydratase activity; C:nucleus; C:peroxisome; C:cytosol; C:membrane	EC:4.2.1; EC:4.2; EC:5.3; EC:4.2.1.134; EC:4; EC:5; EC:5.3.3.8; EC:4.2.1.17; EC:5.3.3	Carbon-oxygen lyases; Carbon-oxygen lyases; Intramolecular oxidoreductases; Very-long-chain (3R)-3-hydroxyacyl-CoA dehydratase; Lyases; Isomerases; Delta(3)-Delta(2)-enoyl-CoA isomerase; Enoyl-CoA hydratase; Intramolecular oxidoreductases	G3DSA:3.90.226.10:FF:000049 (FUNFAM); G3DSA:3.90.226.10 (GENE3D); IPR001753 (PFAM); PTHR11941 (PANTHER); cd06558 (CDD); IPR029045 (SUPERFAMILY)	P:organic acid metabolic process; P:lipid metabolic process; P:fatty acid metabolic process; P:fatty acid beta-oxidation; P:metabolic process; P:catabolic process; P:fatty acid catabolic process; P:cellular process; P:lipid catabolic process; P:organic acid catabolic process; P:carboxylic acid metabolic process; P:lipid modification; P:monocarboxylic acid metabolic process; P:lipid oxidation; P:o…
	g35186.t1	522	KAH9721430.1retrovirus-related pol polyprotein from transposon RE1					mobidb-lite (MOBIDB_LITE)	no GO terms
	g36081.t1	1662	XP_006421650.1NO-associated protein 1, chloroplastic/mitochondrial isoform X1	P:GO:0001101; P:GO:0006805; P:GO:0006809; P:GO:0009651; P:GO:0010027; P:GO:0010193; P:GO:0010322; P:GO:0031326; P:GO:0042136; P:GO:0042254; P:GO:0046677; P:GO:0048366; P:GO:0051246; P:GO:1903409; F:GO:0003924; F:GO:0005525; C:GO:0005739; C:GO:0009507	P:response to acid chemical; P:xenobiotic metabolic process; P:nitric oxide biosynthetic process; P:response to salt stress; P:thylakoid membrane organization; P:response to ozone; P:regulation of isopentenyl diphosphate biosynthetic process, methylerythritol 4-phosphate pathway; P:regulation of cellular biosynthetic process; P:obsolete neurotransmitter biosynthetic process; P:ribosome biogenesis…	EC:1.14.13.39; EC:3.6.1; EC:3.6; EC:3; EC:3.6.1.15	Nitric-oxide synthase (NADPH); Acting on acid anhydrides; Acting on acid anhydrides; Hydrolases; Nucleoside-triphosphate phosphatase	IPR027417 (G3DSA:3.40.50.GENE3D); IPR006073 (PFAM); IPR044229 (PANTHER); IPR030378 (PROSITE_PROFILES); cd01855 (CDD); IPR027417 (SUPERFAMILY)	F:GTPase activity; F:GTP binding

## Sheet: Table S9
	Table S9 The 0.01 quality trimmed whole genome short read sequencing data yield and coverage based on the estimated genome size of C. australasica (Rainbow) assembled genome
	Genotype	Number of sequences	Number of nucleotides	Coverage based on Rainbow genome size (344 bp)
	C. australasica cv 1	71657484	9673273097	28
	C. australasica cv 2	83257310	11175074087	32
	C. australasica cv 3	99490813	13343451470	39
	C. australasica cv 4	99124847	13359408616	39
	C. australasica cv 5	81655925	10983336418	32

## Sheet: Table S10
	Table S10 Genes in C. australasica collapsed, hap1 and hap2 genomes encoding three different types of antimicrobial peptides containing stress-response A/B barrel domains, sizes of CDS and peptide sequences and their chromosomal locations
	C. australasica (Rainbow) genome	Genes and corresponding transcripts encoding antimicrobial peptides	Type of antimicrobial peptide	Chromosome	The length of the coding nucleotide sequence (bp)	The length of the peptide sequence (aa)
	Collapsed	g34118.t1	stress-response A/B barrel domain-containing protein HS1	Chr9	549	183
	Collapsed	g34118.t2			462	154
	Collapsed	g34118.t3			330	110
	Collapsed	g32276.t1	stress-response A/B barrel domain-containing protein At5g22580	Chr8	345	115
	Collapsed	g22065.t1	stress-response A/B barrel domain-containing protein UP3	Chr6	657	219
	hap1	g27559.t1	stress-response A/B barrel domain-containing protein HS1	Chr9	330	110
	hap1	g26765.t1	stress-response A/B barrel domain-containing protein At5g22580	Chr8	345	115
	hap1	g19091.t1	stress-response A/B barrel domain-containing protein UP3	Chr6	657	219
	hap2	g31668.t1	stress-response A/B barrel domain-containing protein HS1	Chr9	534	178
	hap2	g31668.t2			549	183
	hap2	g31668.t3			330	110
	hap2	g30909.t1	stress-response A/B barrel domain-containing protein At5g22580	Chr8	345	115
	hap2	g20226.t1	Stress-response A/B barrel domain-containing protein UP3	Chr6	657	219

[truncated: 12 more sheets: Table S11, Table S12, Table S13, Table S14, Table S15, Table S16, Table S17, Table S18, Table S19, Table S20, Table S21, Table S22]
